# Supplementary material for: Active Pharmaceutical Ingredient-Ionic Liquids (API-ILs): Nanostructure of the Glassy State Studied by Electron Paramagnetic Resonance Spectroscopy
Source: Molecules. 2022 Aug 11;27(16):5117. doi: 10.3390/molecules27165117 (PMC9415235; doi:10.3390/molecules27165117)
Supplement: Supplementary file 1 [file molecules-27-05117-s001.zip]

Archive with 1 entries (1 files):
- molecules-1835502-supplementary.pdf
